# Supplementary material for: Kraft (Nano)Lignin as Reactive Additive in Epoxy Polymer Bio-Composites
Source: Polymers (Basel). 2024 Feb 18;16(4):553. doi: 10.3390/polym16040553 (PMC10893208; doi:10.3390/polym16040553)
Supplement: Supplementary file 1 [file polymers-16-00553-s001.zip]

Archive with 1 entries (1 files):
- polymers-2821845-supplementary.pdf
